# Supplementary material for: Influence of PODE1 additive into ethanol-gasoline blends (E10) on fuel properties and phase stability
Source: Heliyon. 2023 Nov 17;9(11):e22364. doi: 10.1016/j.heliyon.2023.e22364 (PMC10687212; doi:10.1016/j.heliyon.2023.e22364)
Supplement: Multimedia component 1 [file mmc1.zip]

Archive with 1 entries (1 files):
- The properties .pdf
